# Supplementary material for: Texting Brief Podcasts to Deliver Faculty Development to Community-Based Preceptors in Longitudinal Integrated Clerkships
Source: MedEdPORTAL. 2018 Sep 21;14:10755. doi: 10.15766/mep_2374-8265.10755 (PMC6342434; doi:10.15766/mep_2374-8265.10755)
Supplement: Supplementary file 1 — A. Podcast 1 Encouraging Continuity.mp3 B. Podcast 2 Bedside Teaching.mp3 C. Podcast 3 Encouraging Student Ownership of Patients.mp3 D. Podcast 4 Communicating and Managing Patient Results During Off-Clinic Days.mp3 E. Podcast 5 Choosing the Right Patients for Continuity.mp3 F. Podcasts 1-5.pdf G. Pre- and Postexperience Surveys.pdf [file mep-14-10755-s001.zip]

Archive with 8 entries (8 files):
- A._Podcast_1_Encouraging_Continuity.mp3
- B._Podcast_2_Bedside_Teaching.mp3
- C._Podcast_3_Encouraging_Student_Ownership_of_Patients.mp3
- D._Podcast_4_Communicating_and_Managing_Patient_Results_During_Off-Clinic_Days.mp3
- E._Podcast_5_Choosing_the_Right_Patients_for_Continuity.mp3
- F._Podcasts_1-5.pdf
- G._Pre-_and_Postexperience_Surveys.pdf
- _Educational_Summary_Report_10755.pdf
